# Supplementary material for: The Chemical Relationship Among Beta-Lactam Antibiotics and Potential Impacts on Reactivity and Decomposition
Source: Front Microbiol. 2022 Mar 24;13:807955. doi: 10.3389/fmicb.2022.807955 (PMC8988990; doi:10.3389/fmicb.2022.807955)
Supplement: Supplementary file 1 [file Data_Sheet_1.xlsx]

## Sheet: lactams
Synonyms	Structure	MW	log P	H-bond donors	H-bond acceptors	log D	log S	pKa	pKa type	pKa (Acidic)	pKa (Basic)	CNS MPO	Topological polar surface area (Å²)	Exact mass (g/mol)	Fsp3	Heavy atom count	Rotatable bonds	Chemical formula	Spectrum	Lactam_class	Lactam_Subclass	GramPositive-Negative	half-life	h-Woodward	R1-benzyl-10%	R1-thiazolylimine-3%_3rdgen	R1-furan-3%	R1-phenyloxazole-3%	R1-piperazine-3%	R1-hydroxyethyl-1%	R1-acyclic	R1-azepane	SMILES
Amoxicillin		365.4	-2.31	4	6	-2.67	-3.95	3.23	Acidic	3.23	7.22	3.96	132.96	365.104	0.44	25	4	C16H19N3O5S	Broad	penam	3rdG_Aminopenicillin	Gram + > –	1.02167	0.42	1	0	0	0	0	0	0	0	O=N/C(/C(=O)NC1C(=O)N2C(C(=O)[O-])=C(/C=C\3/C(=O)N(C4C[N+H2]CC4)CC/3)CSC12)=C/1\N=C(N)SN\1
Ampicillin		349.41	-2	3	5	-2.36	-4.39	3.24	Acidic	3.24	7.23	4.41	112.73	349.11	0.44	24	4	C16H19N3O4S	Broad	penam	3rdG_Aminopenicillin	Gram + > –		0.41	1	0	0	0	0	0	0	0	O=C(NC1C(=O)N(C(C(=O)O)c2ccc(O)cc2)C1)/C(=N/O)/c1ccc(OCCC(N)C(=O)O)cc1
Azlocillin		461.49	-0.33	4	6	-3.7	-1.51	3.49	Acidic	3.49	-5.94	3.28	148.15	461.137	0.45	32	5	C20H23N5O6S		penam	4thG_Ureidopenicillins	both	1.3 - 1.5	0.44	0	0	0	0	1 no	0	0	0	S(C1=C(C(=O)[O-])N2C(=O)C(C(O)C)C2C1C)C1CC(C(=O)Nc2cc(C(=O)[O-])ccc2)[N+H2]C1
Aztreonam		435.43	-3.08	4	11	-6.12	0	-1.52	Acidic	-1.52	3.91	3.46	201.58	435.052	0.46	28	6	C13H17N5O8S2		monobactam	monobactam	Gram –	1.5 - 2	0.14	0	1	0	0	0	0	0	0	O=C(NC1C(=O)N2C(C(=O)O)C(C)(C)SC12)C(NC(=O)N1C(=O)C(=O)N(CC)CC1)c1ccccc1
Benzylpenicillin		334.39	1.08	2	4	-2.29	-0.68	3.53	Acidic	3.53	-2.76	5.5	86.71	334.099	0.44	23	4	C16H18N2O4S	Narrow	penam	1stG_lactamase-sensitive	Gram –	0.4 - 0.9	0.44	1	0	0	0	0	0	0	0	O=C4[C@@H](NC(=O)C(=N\OC)/c1csc(N)n1)[C@H]5SC\C(C[n+]3cccc2CCCCc23)=C(/N45)C([O-])=O
Biapenem		350.39	-6.06	1	5	-5.44		3.31	Acidic	3.31	-1.95	5.42	102.37	350.105	0.6	24	4	C15H18N4O4S	Broad	carbapenem	MDR	Gram – > +	1.5 - 1.9	0.5	0	0	0	0	0	1	0	0	S(=O)(=O)(ON1C(=O)C(NC(=O)/C(=N\OCC(=O)O)/c2nc(N)sc2)C1(C)C)O
Carbenicillin		378.4	0.82	3	6	-5.91	0	3.11	Acidic	3.11	-6.32	4.04	124.01	378.089	0.41	26	5	C17H18N2O6S		penam	4thG_Carboxypenicillins	Gram – > +	1	0.41	1	0	0	0	0	0	0	0	S(CCNC=[N+H2])C1=C(C(=O)[O-])N2C(=O)C(C(O)C)C2C1
Cefaclor		367.8	-2.31	3	5	-2.66	-4.08	2.83	Acidic	2.83	7.23	4.35	112.73	367.039	0.27	24	4	C15H14ClN3O4S		cephem	2ndG_Cephalosporin	Both	0.6-0.9	0.27	1	0	0	0	0	0	0	0	O=C(O)C(C(=O)NC1C(=O)N2C(C(=O)O)C(C)(C)SC12)c1cscc1
Cefamandole		462.5	0.03	3	8	-3.43	-0.32	3.13	Acidic	3.13	-1.67	3.43	150.54	462.078	0.33	31	7	C18H18N6O5S2	Broad	cephem	2ndG_Cephalosporin	Both	0.5	0.32	1	0	0	0	0	0	0	0	S(CC1=C(C(=O)[O-])N2C(=O)C(NC(=O)C(O)c3ccccc3)C2SC1)c1n(C)nnn1
Cefazolin		454.5	-1.52	2	9	-5.01	0	2.84	Acidic	2.84	0.26	3.82	156.09	454.03	0.43	29	7	C14H14N8O4S3	Moderate	cephem	1stG_Cephalosporin	Both	1.8	0.22	0	0	1	0	0	0	0	0	O=C(NC1C(=O)N2C(C(=O)[O-])=C(C)CSC12)C([N+H3])c1ccccc1
Cefdinir		395.41	-0.89	4	8	-3.7	-0.38	2.73	Acidic	2.73	3.61	3.75	158.21	395.036	0.21	26	5	C14H13N5O5S2		cephem	3rdG_Cephalosporin	Both	1.7	0.24	0	1	0	0	0	0	0	0	O=C2N1/C(=C(\CS[C@@H]1[C@@H]2NC(=O)Cc3sccc3)C[n+]4ccccc4)C([O-])=O
Cefepime		480.56	-4.22	2	8	-3.45		2.82	Acidic	2.82	3.62	3.64	150.04	480.125	0.53	32	7	C19H24N6O5S2	Broad	cephem	4thG_Cephalosporin	Both	2	0.28	0	1	0	0	0	0	0	0	O=C(NC1C(=O)N2C(C(=O)O)C(C)(C)SC12)Cc1ccccc1
Cefixime		453.44	-1.28	4	10	-7.13	0	2.54	Acidic	2.54	4.07	3.33	184.51	453.041	0.25	30	8	C16H15N5O7S2		cephem	3rdG_Cephalosporin	Both	3 - 4 h	0.31	0	1	0	0	0	0	0	0	S(CC1=C(C(=O)[O-])N2C(=O)C(NC(=O)Cn3nnnc3)C2SC1)c1sc(C)nn1
Cefmetazole		471.53	-0.65	2	9	-4.1	0	3.18	Acidic	3.18	-1.67	3.7	163.33	471.045	0.53	30	9	C15H17N7O5S3	Broad	cephem	2ndG_Cephalosporin	Both	1.5	0.37	0	0	0	0	0	0	1	0	ClC1=C(C(=O)[O-])N2C(=O)C(NC(=O)C([N+H3])c3ccccc3)C2SC1
Cefodizime		584.66	0.24	4	11	-5.49	0	2.68	Acidic	2.68	3.45	3	197.4	584.028	0.35	37	10	C20H20N6O7S4		cephem	3ndG_Cephalosporin	Both		0.31	0	1	0	0	0	0	0	0	S(=O)(=O)([O-])C(C(=O)NC1C(=O)N2C(C(=O)[O-])=C(C[n+]3ccc(C(=O)N)cc3)CSC12)c1ccccc1
Cefoperazone		645.67	-0.9	4	11	-4.35	-1	3.19	Acidic	3.19	-1.67	3	220.26	645.142	0.4	44	9	C25H27N9O8S2		cephem	3rdG_Cephalosporin	Both	2	0.31	0	0	0	0	1	0	0	0	ClC1=C(C(=O)O)N2C(=O)C(NC(=O)C(N)c3ccccc3)C2CC1
Cefotaxime		455.46	-1.49	3	9	-4.2	-0.26	2.73	Acidic	2.73	3.58	3.48	173.51	455.057	0.38	30	8	C16H17N5O7S2	Broad	cephem	3rdG_Cephalosporin	Both	1	0.31	0	1	0	0	0	0	0	0	O=C(NC1C(=O)N2C(C(=O)[O-])=C(COC(=O)C)CSC12)Cc1sccc1
Cefovecin		453.49	-0.77	3	9	-3.51	-0.55	2.8	Acidic	2.8	3.62	3.5	156.44	453.078	0.47	30	6	C17H19N5O6S2	Broad	cephem	3rdG_Cephalosporin	Both		0.28	0	1	0	0	0	0	0	0	S(C(F)F)CC(=O)NC1(OC)C(=O)N2C(C(=O)O)=C(CSc3n(CCO)nnn3)COC12
Cefoxitin		427.45	0.29	3	6	-3.12	0	3.39	Acidic	3.39	-3.84	3.68	148.26	427.051	0.38	28	8	C16H17N3O7S2		cephem	2ndG_Cephalosporin	Both	0.7 - 1	0.3	0	0	1	0	0	0	0	0	O=C(O)C(C(=O)NC1C(=O)N2C(C(=O)O)C(C)(C)SC12)c1ccccc1
Cefpodoxime		427.45	-1.27	3	9	-3.99	-0.04	2.75	Acidic	2.75	3.61	3.68	156.44	427.062	0.4	28	7	C15H17N5O6S2		cephem	3rdG_Cephalosporin	Both	2.1 - 2.8	0.28	0	1	0	0	0	0	0	0	O=C(NC1C(=O)N2C(C(=O)O)C(C)(C)SC12)C(Oc1ccccc1)C
Cefquinome		528.6	-3.56	2	8	-3.21		2.72	Acidic	2.72	3.55	3.5	153.92	528.125	0.39	36	7	C23H24N6O5S2	Broad	cephem	4thG_Cephalosporin	Both		0.23	0	1	0	0	0	0	0	0	O=C2N1/C(=C(\CS[C@@H]1[C@]2(OC)NC(=O)CSCC#N)CSc3nnnn3C)C(=O)O
Cefsulodin		531.53	-5.83	2	8	-7.46		-1.37	Acidic	-1.37	-0.7	3.5	193.71	531.065	0.23	36	8	C22H19N4O8S2		cephem	3rdG_Cephalosporin	Both		0.34	1	0	0	0	0	0	0	0	O=C(NC1C(=O)N2C(C(=O)O)C(C)(C)SC12)c1c(OC)cccc1OC
Ceftaroline		604.69	-2.71	2	10	-3		2.63	Acidic	2.63	0.54	3.5	179.7	604.044	0.27	39	9	C22H20N8O5S4		cephem	5ndG_Cephalosporin	Both	1.6	0.33	0	1	0	0	0	0	0	0	O=C(NC1C(=O)N2C(C(=O)O)C(C)(C)SC12)c1c(C)onc1-c1ccccc1
Ceftazidime		545.57	-4.16	2	10	-6.94		2.42	Acidic	2.42	4.02	3.5	194.05	545.092	0.32	37	9	C22H21N6O7S2	Broad	cephem	3rdG_Cephalosporin	Both	1.9	0.24	0	1	0	0	0	0	0	0	O=C(O)C(C(=O)NC1(OC)C(=O)N2C(C(=O)O)C(C)(C)SC12)c1cscc1
Ceftibuten		410.42	-1.48	4	8	-6.83	0	2.85	Acidic	2.85	4.68	3.64	162.92	410.036	0.27	27	6	C15H14N4O6S2		cephem	3rdG_Cephalosporin	Both		0.33	0	1	0	0	0	0	0	0	O=C(NC1C(=O)N2C(C(=O)O)C(C)(C)SC12)c1c(OCC)ccc2c1cccc2
Ceftiofur		523.55	0.11	3	9	-2.46	-2.09	2.52	Acidic	2.52	3.49	3.17	177.42	523.029	0.26	34	9	C19H17N5O7S3	Broad	cephem	3rdG_Cephalosporin	Both		0.3	0	1	0	0	0	0	0	0	O=C(O)C1C(C)(C)SC2C(N=CN3CCCCCC3)C(=O)N12
Ceftizoxime		383.4	-0.94	3	8	-3.61	-0.29	2.66	Acidic	2.66	3.6	4	147.21	383.036	0.31	25	5	C13H13N5O5S2		cephem	3rdG_Cephalosporin	Both		0.35	0	1	0	0	0	0	0	0	O=C(NC1C(=O)N2C(C(=O)O)C(C)(C)SC12)C(N)c1ccc(O)cc1
Ceftobiprole		534.57	-4.78	5	10	-4.8	-4.63	2.94	Acidic	2.94	10.3	2	198.89	534.11	0.45	36	6	C20H22N8O6S2		cephem	5ndG_Cephalosporin	Both		0.21	0	1	0	0	0	0	0	0	Clc1c(-c2c(C(=O)NC3C(=O)N4C(C(=O)O)C(C)(C)SC34)c(C)on2)cccc1
Ceftolozane		666.69	-8.07	6	13	-7.8		2.4	Acidic	2.4	9.14	2.43	306.66	666.175	0.43	45	12	C23H30N12O8S2		cephem	5ndG_Cephalosporin	Gram –		0.4	0	1	0	0	0	0	0	0	Clc1c(-c2c(C(=O)NC3C(=O)N4C(C(=O)O)C(C)(C)SC34)c(C)on2)c(Cl)ccc1
Ceftriaxone		554.57	-1	4	13	-5.53	0	2.72	Acidic	2.72	3.54	3	212.47	554.046	0.33	36	8	C18H18N8O7S3		cephem	3ndG_Cephalosporin	Both	5.8 - 8.7	0.31	0	1	0	0	0	0	0	0	S(CC1=C(C(=O)O)N2C(=O)C(OC)(NC(=O)C(C(=O)O)c3ccc(O)cc3)C2OC1)c1n(C)nnn1
Cefuroxime		424.38	-0.9	3	7	-4.38	0	2.96	Acidic	2.96	-1.15	3.71	173.76	424.069	0.31	29	8	C16H16N4O8S		cephem	2ndG_Cephalosporin	Both	1.3	0.28	0	1 - furan	0	0	0	0	0	0	O=C(NC1C(=O)N2C(C(=O)O)C(C)(C)SC12)C(N)c1ccccc1
Cephalexin		347.39	-2.14	3	5	-2.5	-3.56	3.26	Acidic	3.26	7.23	4.41	112.73	347.094	0.31	24	4	C16H17N3O4S	Moderate	cephem	1stG_Cephalosporin	Both	0.8 - 1.3	0.29	1	0	0	0	0	0	0	0	O=C(OCC1=C(C(=O)[O-])N2C(=O)C(OC)(NC(=O)Cc3sccc3)C2SC1)N
Cephaloridine		415.48	-3.09	1	4	-3.32		3.09	Acidic	3.09	-3.24	5.32	93.42	415.066	0.26	28	6	C19H17N3O4S2		cephem	1stG_Cephalosporin	Both		0.29	0	0	1	0	0	0	0	0	O=C(O)C1/C(=C/CO)/OC2N1C(=O)C2
Cephalothin		396.43	0.02	2	5	-3.38	0	3.43	Acidic	3.43	-3.24	4.47	113.01	396.045	0.38	26	7	C16H16N2O6S2	Moderate	cephem	1stG_Cephalosporin	Both	0.5	0.21	0	0	1	0	0	0	0	0	O=C(NC1C(=O)N2C(C(=O)O)C(C)(C)SC12)COc1ccccc1
Clavulanate		199.162	-1.52	2	5	-4.94	1.19	3.32	Acidic	3.32	-2.57	5.5	87.07	199.048	0.5	14	2	C8H9NO5		oxapenam	Clavam_antilactamse	Both?	0.75 - 1.5	0.53	0	0	0	0	0	0	0	0	S(c1scc(C2=CC(C)[N+H2]C2)n1)C1=C(C(=O)[O-])N2C(=O)C(C(O)C)C2C1C
Cloxacillin		435.88	2.3	2	5	-0.98	-2.61	3.75	Acidic	3.75	-0.41	4.2	112.74	435.066	0.37	29	4	C19H18ClN3O5S	Narrow	penam	2ndG_lactamase-resistant	Gram +		0.44	0	0	0	1	0	0	0	0	O=C2N1/C(=C(\CS[C@@H]1[C@@H]2NC(=O)C(=N\OC)\c3nc(sc3)N)[C@H]4OCCC4)C(=O)O
Dicloxacillin		470.32	2.91	2	5	-0.38	-3.24	3.75	Acidic	3.75	-0.71	3.95	112.74	469.027	0.37	30	3	C19H17Cl2N3O5S	Narrow	penam	2ndG_lactamase-resistant	Gram +	0.7	0.44	0	0	0	1	0	0	0	0	O=C(NC1C(=O)N2C(C(=O)[O-])=C(C[N+]3(C)CCCC3)CSC12)/C(=N\OC)/c1nc(N)sc1
Doripenem		420.5	-5.56	5	7	-5.57	-2.05	3.34	Acidic	3.34	9.45	2.84	162.06	420.114	0.73	27	6	C15H24N4O6S2	Broad	carbapenem	MDR	Gram – > +	1	0.53	0	0	0	0	0	1	0	0	O(N=C(C(=O)NC1C(=O)N2C(C(=O)[O-])=C(C[n+]3n(C)c(N)c(NC(=O)NCC[N+H3])c3)CSC12)c1nc(N)sn1)C(C(=O)[O-])(C)C
Ertapenem		475.52	-3.23	5	8	-6.07	-0.6	3.22	Acidic	3.22	9.03	2.66	156.27	475.141	0.45	33	7	C22H25N3O7S	Broad	carbapenem	MDR	Gram – > +	4	0.54	0	0	0	0	0	1	0	0	O=C(NC1C(=O)N2C(C(=O)[O-])=CCSC12)/C(=N\OC)/c1nc(N)sc1
Faropenem		285.31	-0.75	2	5	-3.93	0	3.97	Acidic	3.97	-2.81	5.5	87.07	285.067	0.67	19	3	C12H15NO5S	Broad	penem	antilactamase	Gram – > +	1	0.51	0	0	0	0	0	1	0	0	S(c1scc(-c2cc[n+](C)cc2)n1)C1=C(C(=O)[O-])N2C(=O)C(NC(=O)/C(=N\OCC)/c3nc(N)sn3)C2SC1
Flomoxef		496.46	-0.11	3	10	-3.57	0	3.08	Acidic	3.08	-1.73	3.19	169	496.065	0.6	32	11	C15H18F2N6O7S2		oxacephem	2ndG_Cephalosporin	Both		0.34	0	0	0	0	0	0	1	0	S(CC1=C(C(=O)[O-])N2C(=O)C(NC(=O)C(NC(=O)N3C(=O)C(=O)N(CC)CC3)c3ccc(O)cc3)C2SC1)c1n(C)nnn1
Flucloxacillin		453.87	2.44	2	5	-0.84	-2.84	3.75	Acidic	3.75	-0.93	4.07	112.74	453.056	0.37	30	3	C19H17ClFN3O5S	Narrow	penam	2ndG_lactamase-resistant	Gram +	0.75 - 1	0.45	0	0	0	1	0	0	0	0	O=C(OCC1=C(C(=O)[O-])N2C(=O)C(NC(=O)/C(=N/OC)/c3occc3)C2SC1)N
Imipenem		299.35	-3.8	4	6	-3.8	-2.3	11.8	Basic	3.44	11.8	3.21	113.72	299.094	0.58	20	6	C12H17N3O4S	Broad	carbapenem	MDR	Gram – > +	1	0.54	0	0	0	0	0	1	0	0	O=C(NC1C(=O)N2C(C(=O)[O-])=CCSC12)/C(=C\CC(=O)[O-])/c1nc(N)sc1
Loracarbef		349.77	-2.4	3	5	-2.76	-3.66	2.93	Acidic	2.93	7.23	4.41	112.73	349.083	0.31	24	4	C16H16ClN3O4		carbacephem	2ndG_Cephalosporin	both	1	0.33	1	0	0	0	0	0	0	0	O=C(NC1C(=O)N2C(C(=O)[O-])=C(COC)CSC12)/C(=N\OC)/c1nc(N)sc1
Mecillinam		325.43	-0.55	1	5	-0.66	-4.24	3.3	Acidic	3.3	7.92	5.83	73.21	325.146	0.8	22	2	C15H23N3O3S	Extended	penam	extended_spectrum	Gram –	1	0.42	0	0	0	0	0	0	0	1	S(C1=C(C(=O)[O-])N2C(=O)C(C(O)C)C2C1C)C1CC(C(=O)N(C)C)[N+H2]C1
Meropenem		383.46	-4.35	3	6	-4.36	-2.33	3.28	Acidic	3.28	9.39	3.63	110.18	383.151	0.71	26	5	C17H25N3O5S	Broad	carbapenem	MDR	Gram – > +	1	0.52	0	0	0	0	0	1	0	0	S(CC1=C(C(=O)[O-])N2C(=O)C(NC(=O)/C(=N\OC)/c3nc(N)sc3)C2SC1)C=1N(C)NC(=O)C(=O)N=1
Methicillin		380.42	0.79	2	6	-2.69	-0.51	2.96	Acidic	2.96	-2.12	4.85	105.17	380.104	0.47	26	5	C17H20N2O6S	Narrow	penam	2ndG_lactamse-resistant	Gram +	0.4 - 1	0.41	1	0	0	0	0	0	0	0	O=C(OCC1=C(C(=O)O)N2C(=O)C(C(O)C)C2S1)N
Mezlocillin		539.58	-0.84	3	8	-4.22	-1.6	3.49	Acidic	3.49	-5.94	3.17	173.5	539.115	0.48	36	5	C21H25N5O8S2		penam	4thG_Ureidopenicillins	Both	1.3 - 4.4	0.39	0	0	0	0	1	0	0	0	O=C(NC1C(=O)N2C(C(=O)O)C(C)(C)SC12)C(NC(=O)N1C(=O)NCC1)c1ccccc1
Moxalactam		520.47	0.17	4	12	-6.72	0	2.81	Acidic	2.81	-1.67	3	206.3	520.101	0.35	36	9	C20H20N6O9S		oxacephem	3rdG_Cephalosporin	Gram –	1.6	0.34	1	0	0	0	0	0	0	0	Clc1c(-c2c(C(=O)NC3C(=O)N4C(C(=O)O)C(C)(C)SC34)c(C)on2)c(F)ccc1
Nafcillin		414.48	2.29	2	5	-1.13	-2.96	3.31	Acidic	3.31	-1.88	4.91	95.94	414.125	0.38	29	5	C21H22N2O5S	Narrow	penam	2ndG_lactamse-resistant	Gram +	0.5 - 1	0.43	1	0	0	0	0	0	0	0	S(C1=C(C(=O)[O-])N2C(=O)C(C(O)C)C2C1C)C1C[n+]2n(cnc2)C1
Nocardicin A		500.464	-2.46	6	11	-6.11	0	1.74	Acidic	1.74	9.03	2.48	212.08	500.154	0.26	36	11	C23H24N4O9		monobactam	monobactam	Gram –		0.15	0	1	0	0	0	0	0	0	S(C1=C(C(=O)[O-])N2C(=O)C(C(O)C)C2C1C)C1CN(C=2SCCN=2)C1
Oxacillin		401.44	1.7	2	5	-1.59	-1.96	3.75	Acidic	3.75	-0.12	4.45	112.74	401.104	0.37	28	4	C19H19N3O5S	Narrow	penam	2ndG_lactamse-resistant	Gram +	0.5	0.43	0	0	0	1	0	0	0	0	O=C([O-])C1=C(C2OCCC2)SC2C(C(O)C)C(=O)N12
Panipenem		339.41	-3.56	3	6	-3.56	-2.66	12.2	Basic	3.51	12.2	3.67	104.93	339.125	0.67	23	4	C15H21N3O4S	Broad	carbapenem	MDR	both	1.2	0.54	0	0	0	0	0	1	0	0	S(CC1=C(C(=O)[O-])N2C(=O)C(NC(=O)/C(=N\OC)/c3nc(N)sc3)C2SC1)c1sc(CC(=O)[O-])c(C)n1
Pheneticillin		364.42	1.33	2	5	-2.05	-1.39	3.47	Acidic	3.47	-4.88	5.27	95.94	364.109	0.47	25	5	C17H20N2O5S	Narrow	penam	1stG_lactamase-sensitive	Gram + > –		0.44	1	0	0	0	0	0	0	0	O(N=C(C(=O)NC1C(=O)N2C(C(=O)[O-])=C(C[n+]3ccccc3)CSC12)c1nc(N)sc1)C(C(=O)[O-])(C)C
Phenoxymethylpenicillin		350.39	0.76	2	5	-2.64	-0.95	3.39	Acidic	3.39	-4.87	5.3	95.94	350.094	0.44	24	5	C16H18N2O5S	Narrow	penam	1stG_lactamase-sensitive	Gram +	0.5	0.45	1	0	0	0	0	0	0	0	O=C(NC1C(=O)N2C(C(=O)[O-])=C(C=C)CSC12)/C(=N\O)/c1nc(N)sc1
Piperacillin		517.56	-0.26	3	7	-3.64	-2.19	3.49	Acidic	3.49	-4.26	3.17	156.43	517.163	0.48	36	6	C23H27N5O7S		penam	4thG_Ureidopenicillins	both	1	0.42	0	0	0	0	1	0	0	0	S(=O)(=O)(O)N1C(=O)C(NC(=O)/C(=N\OC(C(=O)O)(C)C)/c2nc(N)sc2)C1C
Razupenem		407.5	-1.75	3	6	-1.75	-4.14	2.88	Acidic	2.88	9.81	3.5	102.76	407.097	0.5	27	5	C18H21N3O4S2	Broad	carbapenem	MDR	Gram +	1.5	0.53	0	0	0	0	0	1	0	0	O=C(NC1C(=O)N2C(C(=O)[O-])=C(COC(=O)C)CSC12)/C(=N/OC)/c1nc(N)sc1
Ritipenem		288.27	-1.75	3	5	-5.03	0.13	3.77	Acidic	3.77	-2.81	4.17	130.16	288.042	0.5	19	5	C10H12N2O6S		penem	antilactamase	Gram +		0.51	0	0	0	0	0	1	0	0	O=C2N1/C(=C(\CS[C@@H]1[C@@H]2NC(=O)C(=N\OC)/c3nc(sc3)N)CSC(=O)c4occc4)C(=O)O
Sulbactam		233.24	-0.89	1	5	-4.35	0.33	3.09	Acidic	3.09	-3.84	5.78	91.75	233.036	0.75	15	1	C8H11NO5S		penam	antilactamase	Both	1	0.41	0	0	0	0	0	0	0	0	O=S2(=O)[C@]([C@@H](N1C(=O)C[C@H]12)C(=O)O)(Cn3nncc3)C
Tazobactam		300.29	-1.4	1	7	-4.89	1.14	2.86	Acidic	2.86	0.76	4.83	122.46	300.053	0.6	20	3	C10H12N4O5S		penam	antilactamase	Both		0.43	0	0	0	0	0	0	0	0	O=S2(=O)C([C@@H](N1C(=O)C[C@H]12)C(=O)O)(C)C
Tebipenem		383.48	-2.1	2	6	-3.17	-2.84	3.22	Acidic	3.22	6.27	5.22	93.44	383.097	0.69	25	4	C16H21N3O4S2	Broad	carbapenem	MDR	Gram – > +	<1	0.53	0	0	0	0	0	1	0	0	O=C(NC1C(=O)N2C(C(=O)[O-])=C(C=C)CSC12)/C(=N\OCC(=O)[O-])/c1nc(N)sc1
Temocillin		414.45	1.2	3	7	-5.37	0	3.1	Acidic	3.1	-4.31	3.78	133.24	414.055	0.5	27	6	C16H18N2O7S2	Narrow	penam	4thG_Carboxypenicillins	Gram –		0.41	0	0	1	0	0	0	0	0	C[C@H]([C@@H]1[C@H]2CC(=C(N2C1=O)C(=O)O)S[C@H]3CCN(C3)C(=N)C)O
Ticarcillin		384.42	0.6	3	6	-5.97	0	3.09	Acidic	3.09	-6.33	3.99	124.01	384.045	0.47	25	5	C15H16N2O6S2		penam	4thG_Carboxypenicillins	both	1.1	0.45	0	0	1 - thiophene	0	0	0	0	0	S(=O)(=O)(NCC1[N+H2]CC(SC2=C(C(=O)[O-])N3C(=O)C(C(O)C)C3C2C)C1)N
Tigemonam		437.4	-3.66	4	11	-6.73	0	-2.49	Acidic	-2.49	3.87	3.45	210.81	437.031	0.42	28	8	C12H15N5O9S2		monobactam	monobactam	Gram –		0.46	0	1	0	0	0	0	0	0	S(=O)(=O)(C)N1C(=O)N(C(=O)NC(C(=O)NC2C(=O)N3C(C(=O)O)C(C)(C)SC23)c2ccccc2)CC1
